# Supplementary material for: Newly Synthesized Thymol Derivative and Its Effect on Colorectal Cancer Cells
Source: Molecules. 2022 Apr 19;27(9):2622. doi: 10.3390/molecules27092622 (PMC9103784; doi:10.3390/molecules27092622)
Supplement: Supplementary file 1 [file molecules-27-02622-s001.zip]

Archive with 1 entries (1 files):
- molecules-1683876-supplementary.pdf
